# Supplementary material for: Identifying predictive biomarkers of CIMAvaxEGF success in non–small cell lung cancer patients
Source: BMC Cancer. 2020 Aug 17;20:772. doi: 10.1186/s12885-020-07284-4 (PMC7433036; doi:10.1186/s12885-020-07284-4)
Supplement: Supplementary file 1 — Additional file 1. [file 12885_2020_7284_MOESM1_ESM.xlsx]

## Sheet: dataset
ID	Age	Race	Smoking	ECOG	Stage	TumorHistology	Responseto1L	EGF_concentration	CD4CD8radio	Proportion_CD4	NLR	Neutrophils	PLR	Proportion_CD8	Lymphocytes	Eosinophils	Monocytes	Platelets	time_to_death	Status	group
7-253	≤60	1	3	3	1	2	3	2474.7	1.84776	47.82	2.42857	68	9.42857	25.88	28	1	3	264	18.2667	1	1
7-260	≤60	2	1	2	1	2	2	1230.1	0.833787	27.54	2	60	8.26667	33.03	30	3	7	248	29.4333	1	1
7-252	≤60	2	1	3	1	2	1	1903.33	0.818033	40.1	5.71429	80	16.2143	49.02	14	0	5	227	11.9667	1	2
7-258	≤60	2	2	3	2	2	3	3861.67	1.91899	37.19	6.75	81	37.5	19.38	12	0	6	450	17.2	1	2
7-268	≤60	1	1	1	2	2	3	2084.4	1.4906	42.02	2	60	8.8	28.19	30	1	0	264	37.1667	1	1
151-432	≤60	2	1	2	2	2	3	1380.01	1.4194	19.46	2.38346	63.4	12.4436	13.71	26.6	1.5	8.2	331	0.591376	1	1
151-417	≤60	3	1	1	2	1	2	1235	1.5083	30	1.3944	54.8	6.05598	19.89	39.3	1.5	3.5	238	24.115	0	2
7-255	≤60	1	2	1	1	2	1	1024.12	1.86937	53.09	4.8	72	15.8	28.4	15	0	12	237	81.1667	0	1
7-243	≤60	1	2	2	1	2	2	2304.4	1.56252	49.86	2	60	6.66667	31.91	30	0	0	200	46.4	1	1
7-264	≤60	1	1	2	1	2	3	941.8	2.36343	62.3	0.410811	76	1.27027	26.36	18.5	0	5	235	12.3333	1	2
7-292	≤60	1	2	1	1	2	2	2045	0.58988	16.67	3.89474	74	13.3158	28.26	19	0	6	253	6.06667	1	2
151-439	≤60	2	2	2	2	2	3	1607.78	1.01829	31.17	4.68182	72.1	35.8442	30.61	15.4	2.4	9.6	552	3.31828	1	1
151-437	≤60	2	2	2	1	1	2	1257	1.16018	26.51	3.54545	78	22.2727	22.85	22	0	0	490	7.29363	1	1
7-291	≤60	1	2	2	2	2	2	0	0.719739	29.79	7	84	14.5	41.39	12	0	3.1	174	3.03333	1	1
7-259	≤60	3	1	1	1	1	2	1036	1.30211	25.3	5.13333	77	17.0667	19.43	15	0	7	256	13.5667	1	1
4-4	≤60	2	1	1	2	1	3	0	0.479175	11.39	2.44882	62.2	11.8504	23.77	25.4	2.5	0.68	301	7.65503	1	1
7-247	≤60	1	3	3	1	2	2	1365	4.3017	60.74	0.690909	38	4.43636	14.12	55	7	0	244	16.2	1	2
151-424	≤60	2	1	2	2	2	2	1342.47	0.83963	31.78	3.58291	71.3	10.6533	37.85	19.9	3.6	4.8	212	19.2526	1	1
7-304	≤60	1	2	3	1	1	2	213.33	2.24956	51.56	3.30435	76	11.4783	22.92	23	0	1	264	2.83333	1	1
7-233	≤60	1	1	1	1	2	3	1930	1.51862	28.96	1.9697	65	6	19.07	33	0	2	198	1.66667	1	1
7-238	≤60	1	2	2	1	2	3	0	2.74148	52.28	0.546875	35	2.65625	19.07	64	1	0	170	83.3667	1	1
7-318	≤60	2	2	1	1	2	3	0	1.81282	28.57	1.33333	56	5.47619	15.76	42	2	0	230	61.6667	0	2
7-271	≤60	1	3	3	2	2	2	2482.2	0.351999	19.55	1.29268	53	16.122	55.54	41	0	5	661	6.7	1	1
151-419	≤60	3	1	1	2	2	3	1493	0.896675	15.1	2.51087	69.3	15.0362	16.84	27.6	1	1.6	415	11.8932	1	2
151-428	≤60	1	1	2	1	2	2	1266	1.71391	26.24	2.23345	64.1	14.7735	15.31	28.7	0	7.2	424	24.7064	0	2
7-18	>60	2	1	1	1	2	2	866.1	2.09991	46.87	2.125	68	7.75	22.32	32	0	0	248	21.7667	1	2
7-19	>60	1	1	1	1	1	3	1766.7	1.40975	46.86	2.62963	71	9.2963	33.24	27	0	2	251	29.9333	1	1
7-28	>60	1	1	2	2	2	3	672.2	0.745122	36.28	1.93548	60	25.8387	48.69	31	0	8	801	11.0333	1	2
7-31	>60	1	1	2	1	1	3	968.7	2.53403	55.85	7.16667	86	12.6667	22.04	12	0	2	152	76.3333	0	1
7-62	>60	1	1	1	2	2	1	0	1.51845	39.51	1.375	55	5.95	26.02	40	5	0	238	65.6333	0	1
7-30	>60	1	3	3	2	1	2	1018.7	0.865446	34.99	2.31034	67	10.7241	40.43	29	0	2	311	3.3	1	2
4-5	>60	1	2	1	2	2	2	0	0.493458	15.84	3.26697	72.2	15.4299	32.1	22.1	0	5.7	341	9.7577	1	1
151-423	>60	2	1	3	2	2	2	1112	1.125	35.01	1.4027	51.9	5.94595	31.12	37	2.2	6.1	220	7.55647	1	1
151-425	>60	2	1	2	1	2	3	2667.95	1.8787	45.07	3.1244	65.3	16.0287	23.99	20.9	6.7	6.9	335	15.6715	1	1
151-420	>60	2	1	2	2	2	3	1201	1.32081	26.72	5.43056	78.2	31.6667	20.23	14.4	0	7.4	456	13.7002	1	1
7-24	>60	1	1	1	2	2	3	2575.6	1.87039	43.15	0.814815	44	5.07407	23.07	54	2	0	274	18.6	1	1
151-421	>60	2	1	2	2	2	3	1080	1.69402	40.25	2.61509	69.3	7.39623	23.76	26.5	2.6	1.2	196	7.91786	1	1
4-6	>60	1	1	1	2	2	2	60	1.6124	35.36	1.62216	57.1	7.72727	21.93	35.2	0	0.4	272	8.41068	1	1
7-10	>60	1	1	2	1	2	3	378.7	0.526076	29.96	2.41379	70	5.68966	56.95	29	0	0	165	3.86667	1	1
7-58	>60	3	2	1	2	1	3	4077.06	1.56594	52.13	1	47	7.89362	33.29	47	0	5.5	371	60.7333	1	1
